# Supplementary material for: Supporting the Community’s Health Advocates: Initial Insights into the Implementation of a Dual-Purpose Educational and Supportive Group for Community Health Workers
Source: Healthcare (Basel). 2025 Dec 15;13(24):3288. doi: 10.3390/healthcare13243288 (PMC12732857; doi:10.3390/healthcare13243288)
Supplement: Supplementary file 1 [file healthcare-13-03288-s001.zip]

Archive with 1 entries (1 files):
- healthcare-3901070-supplementary.pdf
